# Supplementary material for: A retrospective cohort study of autogenous iliac strut bone grafting in large bone defects of the lower extremity
Source: Sci Rep. 2024 Mar 13;14:6059. doi: 10.1038/s41598-024-56726-7 (PMC10937995; doi:10.1038/s41598-024-56726-7)
Supplement: Supplementary file 1 — Supplementary Information. [file 41598_2024_56726_MOESM1_ESM.xlsx]

## Sheet: Raw data
Age	Sex F:0, M:1	OP date	f/u (mo)	Cause Trauma:0 Infection:1 Nonunion: 2	Fx. Type Closed:0 Open:1	Open type G-A Closed: 0 1: 1 2: 2 3A: 3 3B: 4 3C: 5	Cause of Nonunion Atrophic: 0 Oligotrophic: 1 Hypertrophic: 2	Defect size (cm)	Defect volume (cm³)	Strut:1 Cancellous:0	Defect type Segmental:0 Partial:1	Location Femur:0, Tibia:1	Area Diaphysis:0 Metaphysis:1	Nail+Plate:3 Nail:2 Plate:1 None: 0	Union N:0, Y: 1	POD 6mo_RUST score (4~12)	Time to Union (month)	Flap operation No:0, Yes:1	Timing of Flap Op Prior to BG: 1 Simultaneously with BG: 2	DM N:0, Y:1	Smoking N:0, Y:1	Complication N: 0 Y: 1	Revision surgery No:0, Yes:1
33	1	2011-03-23	65	0	1	4		5.1	20.7	1	0	1	0	1	1	9	8	1	2	0	1	0	0
19	1	2011-10-17	38	0	1	4		4	16.3	0	0	1	0	1	1	8	9	1	2	0	0	0	0
60	0	2012-06-04	21	2			0	2.1	14.2	0	0	0	1	1	1	11	4	0		0	0	0	0
52	1	2012-07-02	104	0	0	0		2.5	10.3	0	1	1	1	1	1	8	9	0		0	0	1	0
21	1	2012-07-18	15	2			0	1.2	8.3	0	0	0	0	0	1	10	4	0		0	1	0	0
29	0	2012-08-06	15	1				1.6	11.3	0	0	0	1	0	1	12	3	0		0	0	0	0
63	1	2012-09-10	46	2			0	2	10.8	0	0	0	0	1	1	12	3	0		0	0	0	0
41	1	2012-09-17	18	0	1	4		5.8	34.1	1	0	1	0	1	1	9	9	1	2	0	1	1	0
68	1	2012-10-08	61	2			0	1.6	9.9	0	0	1	1	1	1	10	7	1	2	1	0	1	0
68	1	2012-11-19	84	2			0	9.7	42.4	1	0	1	0	0	1	11	7	1	2	0	0	0	0
50	1	2013-01-09	19	0	1	4		3.1	13.5	0	0	1	0	1	1	11	6	1	2	0	1	0	0
78	0	2013-01-16	16	2			0	7.1	27.4	1	0	1	1	0	1	7	9	1	2	1	0	0	0
42	1	2013-02-13	44	0	1	4		2.8	13.8	0	0	1	0	1	1	7	9	1	2	0	0	0	0
56	1	2013-02-21	16	0	1	3		3.1	17	0	0	1	1	1	1	10	4	0		0	0	0	0
30	1	2013-03-11	44	0	1	4		6.3	25.9	1	0	1	0	1	1	9	7	1	2	0	0	0	0
48	1	2013-05-20	50	1				3.2	13.9	0	0	1	0	1	1	8	8	1	1	0	1	0	0
48	1	2013-11-04	15	2			0	4.6	26.8	0	0	0	1	1	1	10	4	0		0	0	0	0
64	0	2013-11-11	13	2			0	3.5	17.8	0	0	1	1	1	1	11	7	0		0	0	0	0
39	1	2013-12-02	26	2			0	1.8	10.9	0	0	0	0	1	1	10	3	0		0	1	0	0
70	1	2014-02-20	47	1				3.8	19.7	0	0	1	0	1	1	8	9	1	1	0	0	0	0
50	1	2014-03-24	23	2			0	1.5	9.5	0	0	0	0	1	1	10	3	0		0	1	0	0
51	1	2014-04-07	12	2			0	7.7	34.8	1	0	1	0	1	1	11	6	1	2	0	1	0	0
59	1	2014-05-12	15	1				4.3	29.7	0	0	1	0	1	1	9	8	0		0	0	1	1
60	1	2014-09-24	36	1				4.7	18.6	0	0	1	0	1	1	8	9	1	1	1	0	0	0
39	1	2014-12-01	15	2			0	4.9	28.8	0	0	0	0	1	1	9	8	0		0	1	0	0
33	1	2015-02-04	23	1				2.8	9.8	0	0	1	0	1	1	10	6	0		0	0	0	0
57	1	2015-03-16	12	1				2.5	12.4	0	0	1	0	1	1	11	6	0		0	1	0	0
53	1	2015-04-15	16	2			0	1.7	12.1	0	0	0	0	1	1	12	4	0		1	0	0	0
49	0	2015-10-19	25	0	0	0		5.7	25.6	1	1	1	1	1	1	12	4	0		0	0	1	0
61	1	2015-11-04	30	2			0	1.8	12.2	0	0	0	1	2	1	8	8	0		0	1	1	0
57	0	2016-01-04	14	2			0	3.8	18.5	0	0	0	1	1	1	7	9	0		0	0	0	0
68	0	2016-01-06	14	2			0	2.7	9.6	0	0	1	0	1	1	12	4	0		1	0	1	0
52	0	2016-02-17	14	0	1	4		6.7	23.9	1	0	1	0	1	1	10	4	1	2	0	0	0	0
77	0	2016-03-09	12	2			0	6	31.7	1	0	0	1	1	1	9	7	0		1	0	0	0
67	1	2016-04-27	24	1				1.9	6.8	0	0	1	1	1	1	12	3	1	1	0	0	0	0
74	1	2016-05-18	12	1				7.4	28.9	1	0	1	0	1	1	12	6	1	1	0	0	0	0
44	1	2016-06-08	25	1				6.1	37	1	0	1	0	1	1	10	5	1	1	0	1	0	0
51	1	2016-11-09	15	2			0	1.8	8.5	0	0	1	0	0	1	10	6	0		0	0	0	0
34	1	2017-02-08	18	1				4.9	20.3	0	0	1	0	1	1	10	3	1	1	0	1	0	0
22	0	2017-05-10	15	2			0	1.3	5	0	0	1	0	1	1	10	5.5	0		0	0	0	0
48	1	2017-05-15	12	1				6.7	30.8	1	0	1	0	1	1	12	8	1	1	0	0	1	0
19	1	2017-05-24	14	0	1	3		2.1	10.3	0	0	1	0	2	1	8	8	0		0	1	0	0
67	0	2017-10-16	12	1				5.1	30.2	1	0	0	0	1	1	9	8	0		0	0	1	0
44	0	2017-11-06	36	1				8.4	37.5	1	0	0	0	1	1	12	5	0		0	0	0	0
24	1	2017-11-29	12	2			0	2	14.2	0	0	0	0	1	1	10	6.5	0		0	1	0	0
62	0	2018-01-15	20	2			0	2.6	11.2	0	0	0	0	3	1	11	6	0		0	0	0	0
73	0	2019-10-16	12	1				7.6	39.5	1	0	1	0	1	1	9	8	1	1	0	0	0	0
61	1	2019-12-30	12	1				7.8	32.4	1	0	1	0	1	1	12	6	0		0	0	0	0
48	1	2020-03-02	12	1				3.4	17.2	0	0	1	1	1	1	12	4.5	0		0	1	0	0
19	1	2020-03-30	12	2			0	2.1	11.8	0	0	0	0	1	1	12	3	0		0	1	0	0
